# Supplementary material for: Textilinin-1, a Snake Venom-Derived Kunitz-Type Protease Inhibitor, Accelerates Wound Healing Through Anti-Inflammatory, Antibacterial, and Pro-Regenerative Activities
Source: Pharmaceutics. 2026 Jun 22;18(6):762. doi: 10.3390/pharmaceutics18060762 (PMC13307457; doi:10.3390/pharmaceutics18060762)
Supplement: Supplementary file 1 [file pharmaceutics-18-00762-s001.zip]

Archive with 1 entries (1 files):
- pharmaceutics-4285191-supplementary.pdf
